# Supplementary material for: Relationship Between RAP and Multi-Modal Cerebral Physiological Dynamics in Moderate/Severe Acute Traumatic Neural Injury: A CAHR-TBI Multivariate Analysis
Source: Bioengineering (Basel). 2025 Sep 22;12(9):1006. doi: 10.3390/bioengineering12091006 (PMC12467443; doi:10.3390/bioengineering12091006)
Supplement: Supplementary file 1 [file bioengineering-12-01006-s001.zip]

Archive with 1 entries (1 files):
- bioengineering-3783669-Supplemantray.pdf
